# Supplementary material for: Simultaneous Identification of Ten Bacterial Pathogens Using the Multiplex Ligation Reaction Based on the Probe Melting Curve Analysis
Source: Sci Rep. 2017 Jul 19;7:5902. doi: 10.1038/s41598-017-06348-z (PMC5517457; doi:10.1038/s41598-017-06348-z)
Supplement: Supplementary file 2 — The detection results of the 269 seafood and clinical samples [file 41598_2017_6348_MOESM2_ESM.xlsx]

## Sheet: Sheet1
					TABLE 7 The detection results of the 269 samples
				V. cholerae				V. fluvialis	V. vulnificus	V.parahaemolyticus		V.mimicus	V. alginolyticus	P. shigelloides	Aeromonas
Number	Sample ID	type	Source	non O1 /O139	O1	O139	CTX	ToxR	vvh	ToxR	Tdh	vvh	Collagenase	23S rRNA	16S rRNA
1	SZ001	clinical	SZCDC		+		+
2	SZ002	clinical	SZCDC		+		+
3	SZ003	clinical	SZCDC		+		+
4	SZ004	clinical	SZCDC		+		+
5	SZ005	clinical	SZCDC	+
6	SZ006	clinical	SZCDC		+		+
7	SZ007	clinical	SZCDC		+		+
8	SZ008	clinical	SZCDC		+		+
9	SZ009	clinical	SZCDC		+		+
10	SZ010	clinical	SZCDC			+	+
11	SZ011	clinical	SZCDC		+		+
12	SZ012	clinical	SZCDC		+		+
13	SZ013	clinical	SZCDC		+		+
14	SZ014	clinical	SZCDC		+		+
15	SZ015	clinical	SZCDC		+		+
16	SZ016	clinical	SZCDC		+		+
17	SZ017	clinical	SZCDC		+		+
18	SZ018	clinical	SZCDC		+		+
19	SZ019	clinical	SZCDC		+		+
20	SZ020	clinical	SZCDC		+		+
21	SZ021	clinical	SZCDC		+		+
22	SZ022	clinical	SZCDC		+		+
23	SZ023	clinical	SZCDC		+		+
24	SZ024	clinical	SZCDC		+		+
25	SZ025	clinical	SZCDC		+		+
26	SZ026	clinical	SZCDC		+		+
27	SZ027	clinical	SZCDC		+		+
28	SZ028	clinical	SZCDC		+		+
29	SZ029	clinical	SZCDC		+		+
30	SZ030	clinical	SZCDC		+		+
31	SZ031	clinical	SZCDC		+		+
32	SZ032	clinical	SZCDC		+		+
33	SZ033	clinical	SZCDC		+		+
34	SZ034	clinical	SZCDC		+		+
35	SZ035	clinical	SZCDC		+		+
36	SZ036	clinical	SZCDC		+		+
37	SZ037	clinical	SZCDC		+		+
38	SZ038	clinical	SZCDC		+		+
39	SZ039	clinical	SZCDC		+		+
40	SZ040	clinical	SZCDC		+		+
41	SZ041	clinical	SZCDC		+		+
42	SZ042	clinical	SZCDC	+
43	SZ043	clinical	SZCDC	+
44	SZ044	clinical	SZCDC	+
45	SZ045	clinical	SZCDC	+
46	SZ046	clinical	SZCDC		+
47	SZ047	clinical	SZCDC	+
48	SZ048	clinical	SZCDC	+
49	SZ049	clinical	SZCDC	+
50	SZ050	clinical	SZCDC	+
51	SZ051	clinical	SZCDC			+
52	SZ052	clinical	SZCDC	+
53	SZ053	clinical	SZCDC		+		+
54	SZ054	clinical	SZCDC	+
55	SZ055	clinical	SZCDC	+
56	SZ056	clinical	SZCDC	+
57	SZ057	clinical	SZCDC		+
58	SZ058	clinical	SZCDC	+
59	SZ059	clinical	SZCDC	+
60	SZ060	clinical	SZCDC		+
61	SZ061	clinical	SZCDC	+
62	SZ062	clinical	SZCDC	+
63	SZ063	clinical	SZCDC							+	+
64	SZ064	clinical	SZCDC							+	+
65	SZ065	clinical	SZCDC							+	+
66	SZ066	clinical	SZCDC							+	+
67	SZ067	clinical	SZCDC							+	+
68	SZ068	clinical	SZCDC							+	+
69	SZ069	clinical	SZCDC							+	+
70	SZ070	clinical	SZCDC							+	+
71	SZ071	clinical	SZCDC							+	+
72	SZ072	clinical	SZCDC							+	+
73	SZ073	clinical	SZCDC							+	+
74	SZ074	clinical	SZCDC							+	+
75	SZ075	clinical	SZCDC							+	+
76	SZ076	clinical	SZCDC							+	+
77	SZ077	clinical	SZCDC							+	+
78	SZ078	clinical	SZCDC							+	+
79	SZ079	clinical	SZCDC							+	+
80	SZ080	clinical	SZCDC							+	+
81	SZ081	clinical	SZCDC							+	+
82	SZ082	clinical	SZCDC							+	+
83	SZ083	clinical	SZCDC							+	+
84	SZ084	clinical	SZCDC							+	+
85	SZ085	clinical	SZCDC							+	+
86	SZ086	clinical	SZCDC							+	+
87	SZ087	clinical	SZCDC							+	+
88	SZ088	clinical	SZCDC							+	+
89	SZ089	clinical	SZCDC							+	+
90	SZ090	clinical	SZCDC							+	+
91	SZ091	clinical	SZCDC							+	+
92	SZ092	clinical	SZCDC							+	+
93	SZ093	clinical	SZCDC							+	+
94	SZ094	clinical	SZCDC							+	+
95	SZ095	clinical	SZCDC							+	+
96	SZ096	clinical	SZCDC							+	+
97	SZ097	clinical	SZCDC							+	+
98	SZ098	clinical	SZCDC							+	+
99	SZ099	clinical	SZCDC							+	+
100	SZ100	clinical	SZCDC							+	+
101	SZ101	clinical	SZCDC							+	+
102	SZ102	clinical	SZCDC							+	+
103	SZ103	clinical	SZCDC							+	+
104	SZ104	clinical	SZCDC							+	+
105	SZ105	clinical	SZCDC							+	+
106	SZ106	clinical	SZCDC							+	+
107	SZ107	clinical	SZCDC							+	+
108	SZ108	clinical	SZCDC							+	+
109	SZ109	clinical	SZCDC							+	+
110	SZ110	clinical	SZCDC							+	+
111	SZ111	clinical	SZCDC							+	+
112	SZ112	clinical	SZCDC							+	+
113	SZ113	clinical	SZCDC							+	+
114	SZ114	clinical	SZCDC							+	+
115	SZ115	clinical	SZCDC							+	+
116	SZ116	clinical	SZCDC							+	+
117	SZ117	clinical	SZCDC							+	+
118	SZ118	clinical	SZCDC							+	+
119	SZ119	clinical	SZCDC							+	+
120	SZ120	clinical	SZCDC							+	+
121	SZ121	clinical	SZCDC							+	+
122	SZ122	clinical	SZCDC							+	+
123	SZ123	clinical	SZCDC							+	+
124	SZ124	clinical	SZCDC							+	+
125	SZ125	clinical	SZCDC							+	+
126	SZ126	clinical	SZCDC							+	+
127	SZ127	clinical	SZCDC							+	+
128	SZ128	clinical	SZCDC							+	+
129	SZ129	clinical	SZCDC							+	+
130	SZ130	clinical	SZCDC							+	+
131	SZ131	clinical	SZCDC							+	+
132	SZ132	clinical	SZCDC							+	+
133	SZ133	clinical	SZCDC							+	+
134	SZ134	clinical	SZCDC							+	+
135	SZ135	clinical	SZCDC							+	+
136	SZ136	clinical	SZCDC							+	+
137	SZ137	clinical	SZCDC							+	+
138	SZ138	clinical	SZCDC							+	+
139	SZ139	clinical	SZCDC							+	+
140	SZ140	clinical	SZCDC							+	+
141	SZ141	clinical	SZCDC							+	+
142	SZ142	clinical	SZCDC							+	+
143	SZ143	clinical	SZCDC							+	+
144	SZ144	clinical	SZCDC							+	+
145	SZ145	clinical	SZCDC							+	+
146	SZ146	clinical	SZCDC							+	+
147	SZ147	clinical	SZCDC							+	+
148	SZ148	clinical	SZCDC							+	+
149	SZ149	clinical	SZCDC							+	+
150	SZ150	clinical	SZCDC							+	+
151	SZ151	clinical	SZCDC							+	+
152	SZ152	clinical	SZCDC							+	+
153	SZ153	clinical	SZCDC							+	+
154	SZ154	clinical	SZCDC												+
155	SZ155	clinical	SZCDC												+
156	SZ156	clinical	SZCDC												+
157	SZ157	clinical	SZCDC												+
158	SZ158	clinical	SZCDC												+
159	SZ159	clinical	SZCDC												+
160	SZ160	clinical	SZCDC												+
161	SZ161	clinical	SZCDC												+
162	SZ162	clinical	SZCDC												+
163	SZ163	clinical	SZCDC												+
164	SZ164	clinical	SZCDC												+
165	SZ165	clinical	SZCDC											+
166	SZ166	clinical	SZCDC											+
167	SZ167	clinical	SZCDC											+
168	SZ168	clinical	SZCDC											+
169	SZ169	clinical	China CDC									+
170	SZ170	clinical	China CDC										+
171	SZ171	clinical	China CDC										+
172	SZ172	clinical	China CDC										+
173	SZ173	clinical	China CDC										+
174	SZ174	clinical	China CDC										+
175	SZ175	clinical	China CDC						+
176	SZ176	clinical	China CDC						+
177	SZ177	clinical	China CDC						+
178	SZ178	clinical	China CDC						+
179	SZ179	clinical	China CDC					+
180	SZ180	clinical	China CDC					+
181	SZ181	clinical	China CDC					+
182	SZ182	clinical	China CDC					+
183	SZ183	clinical	China CDC					+
184	SZ184	clinical	China CDC					+
185	SZ185	clinical	China CDC					+
186	SZ186	clinical	China CDC					+
187	SZ187	clinical	China CDC					+
188	SZ188	clinical	China CDC					+
189	SZ189	clinical	China CDC					+
190	SZ190	clinical	China CDC					+
191	SZ191	clinical	China CDC					+
192	SZ192	seafood	GDCDC					+
193	SZ193	seafood	GDCDC						+
194	SZ194	seafood	GDCDC						+
195	SZ195	seafood	GDCDC						+
196	SZ196	seafood	GDCDC						+
197	SZ197	seafood	GDCDC						+
198	SZ198	seafood	GDCDC						+
199	SZ199	seafood	GDCDC						+
200	SZ200	seafood	GDCDC						+
201	SZ201	seafood	GDCDC						+
202	SZ202	seafood	GDCDC						+
203	SZ203	seafood	GDCDC						+
204	SZ204	seafood	GDCDC						+
205	SZ205	seafood	GDCDC						+
206	SZ206	seafood	GDCDC						+
207	SZ207	seafood	GDCDC						+
208	SZ208	seafood	GDCDC						+
209	SZ209	seafood	SZCDC							+			+
210	SZ210	seafood	SZCDC					+		+			+
211	SZ211	seafood	SZCDC							+			+
212	SZ212	seafood	SZCDC										+
213	SZ213	seafood	SZCDC							+			+
214	SZ214	seafood	SZCDC										+
215	SZ215	seafood	SZCDC							+			+
216	SZ216	seafood	SZCDC							+			+
217	SZ217	seafood	SZCDC							+			+
218	SZ218	seafood	SZCDC							+			+
219	SZ219	seafood	SZCDC							+			+
220	SZ220	seafood	SZCDC										+
221	SZ221	seafood	SZCDC							+			+
222	SZ222	seafood	SZCDC										+
223	SZ223	seafood	SZCDC							+			+
224	SZ224	seafood	SZCDC							+			+
225	SZ225	seafood	SZCDC										+
226	SZ226	seafood	SZCDC							+			+
227	SZ227	seafood	SZCDC							+			+
228	SZ228	seafood	SZCDC							+			+
229	SZ229	seafood	SZCDC							+			+
230	SZ230	seafood	SZCDC							+			+
231	SZ231	seafood	SZCDC							+			+
232	SZ232	seafood	SZCDC										+
233	SZ233	seafood	SZCDC							+			+
234	SZ234	seafood	SZCDC							+			+
235	SZ235	seafood	SZCDC							+			+
236	SZ236	seafood	SZCDC							+			+
237	SZ237	seafood	SZCDC							+			+
238	SZ238	seafood	SZCDC							+			+
239	SZ239	seafood	SZCDC							+			+
240	SZ240	seafood	SZCDC							+			+
241	SZ241	seafood	SZCDC							+			+
242	SZ242	seafood	SZCDC							+			+
243	SZ243	seafood	SZCDC										+
244	SZ244	seafood	SZCDC							+			+
245	SZ245	seafood	SZCDC							+			+
246	SZ246	seafood	SZCDC							+			+
247	SZ247	seafood	SZCDC							+			+
248	SZ248	seafood	SZCDC							+			+
249	SZ249	seafood	SZCDC							+			+
250	SZ250	seafood	SZCDC							+			+
251	SZ251	seafood	SZCDC							+			+
252	SZ252	seafood	SZCDC							+			+
253	SZ253	seafood	SZCDC							+			+
254	SZ254	seafood	SZCDC							+			+
255	SZ255	seafood	SZCDC							+			+
256	SZ256	seafood	SZCDC							+			+
257	SZ257	seafood	SZCDC							+			+
258	SZ258	seafood	SZCDC							+			+
259	SZ259	seafood	SZCDC							+			+
260	SZ260	seafood	SZCDC							+			+
261	SZ261	seafood	SZCDC							+			+
262	SZ262	seafood	SZCDC							+			+
263	SZ263	seafood	SZCDC							+			+
264	SZ264	seafood	SZCDC							+			+
265	SZ265	seafood	SZCDC							+			+
266	SZ266	seafood	SZCDC							+			+
267	SZ267	seafood	SZCDC							+			+
268	SZ268	seafood	SZCDC							+			+
269	SZ269	seafood	SZCDC							+			+
